# Supplementary material for: Gene Co-expression Network and Copy Number Variation Analyses Identify Transcription Factors Associated With Multiple Myeloma Progression
Source: Front Genet. 2019 May 17;10:468. doi: 10.3389/fgene.2019.00468 (PMC6533571; doi:10.3389/fgene.2019.00468)
Supplement: TABLE S1 — GO BP enrichment results identified by enrichR. The most relevant enrichment terms are included along with the enrichment size and p-value associated with the corresponding dataset. [file Table_1.XLSX]

## Sheet: Sheet1
Module(s)	Gene Ontology BP term	Enrichment size GSE5900	P-value GSE5900	Enrichment size GSE6477	P-value GSE6477
Normal-specific	neutrophil degranulation (GO:0043312)	52	4.77518e-22	23	2.97031e-22
	antigen processing and presentation of exogenous peptide antigen via MHC class II (GO:0019886)	20	4.43365e-15	11	1.27392e-11
	T cell receptor signaling pathway (GO:0050852)	14	1.87291e-06	7	2.97363e-05
	antibacterial humoral response (GO:0019731)	11	2.69133e-07	6	6.5505e-06
	defense response to Gram-positive bacterium (GO:0050830)	10	4.41286e-06	7	6.15113e-07
MGUS-specific	positive regulation of B cell activation (GO:0050871)	4	9.94471e-06	11	8.78053e-14
	response to interferon-alpha (GO:0035455)	3	7.02363e-06	3	0.000722912
	B cell receptor signaling pathway (GO:0050853)	2	0.00109313	8	0.000203554
	type I interferon signaling pathway (GO:0060337)	4	1.36099e-06	6	0.0001863
	engulfment of apoptotic cell (GO:0043652)	4	2.68401e-05	11	1.56717e-12
SMM-specific	DNA-templated viral transcription (GO:0039695)	58	9.30093e-86	63	1.27796e-97
	translational elongation (GO:0006414)	60	3.62766e-76	64	1.23487e-84
	rRNA processing (GO:0006364)	58	4.52753e-68	3	0.000275675
	complement activation, classical pathway (GO:0006958)	22	1.27587e-30	7	3.37267e-08
	B cell receptor signaling pathway (GO:0050853)	12	1.57509e-15	7	3.22385e-09
MAX	artery smooth muscle contraction (GO:0014824)			1	0.00299663
	bleb assembly (GO:0032060)			1	0.00349528
	activation of MAPKKK activity involved in innate immune response (GO:0035422)			1	0.00349528
ZNF148	antigen processing and presentation of exogenous peptide antigen via MHC class II (GO:0019886)	5	8.11109e-05
	negative regulation of peptide hormone processing (GO:0060570)	2	0.000803023
	regulation of bone mineralization involved in bone maturation (GO:1900157)	1	0.00100064
TCF4	apoptosome assembly (GO:0097314)	3	5.77013e-05
	mitotic checkpoint complex assembly (GO:1905660)	3	5.77013e-05
	Wnt signalosome assembly (GO:1904887)	3	5.77013e-05
ZNF281	transcription, DNA-templated (GO:0006351)			7	6.61369e-05
	transcription from RNA polymerase II promoter (GO:0006366)			13	0.000141438
	mRNA transcription (GO:0009299)			6	0.000546045
